# Supplementary material for: A novel end-to-end learning framework for inferring lncRNA-disease associations based on convolution neural network
Source: Front Genet. 2025 Apr 9;16:1580512. doi: 10.3389/fgene.2025.1580512 (PMC12014579; doi:10.3389/fgene.2025.1580512)
Supplement: Supplementary file 3 [file Table2.xls]

## Sheet: Sheet1
1	116HG
2	1B FGF-antisense transcripts
3	2700086A05Rik
4	2900055J20Rik
5	51A
6	53BP1
7	91H
8	AA174084
9	AA584040
10	AA709223
11	AATBC
12	AB073614
13	AB074278
14	AB209630
15	ABHD11-AS1
16	AC002454.1
17	AC002511.1
18	AC006050.3
19	AC007403.1
20	AC012065.7
21	AC016745.3
22	AC024560.2
23	AC026166.2
24	AC068718.1
25	AC096655.1
26	AC104699.1.1
27	AC130710
28	AC138128.1
29	AC145110.1
30	ACTA2-AS1
31	ADAMTS9-AS2
32	ADARB2-AS1
33	AF070632
34	AF085935
35	AF085995
36	AF086415
37	AF118081
38	AF339813
39	AFAP1-AS1
40	AGAP2-AS1
41	AI364715
42	AK000053
43	AK000974
44	AK001094
45	AK021443
46	AK021444
47	AK021595
48	AK021630
49	AK021954
50	AK022024
51	AK022798
52	AK023096
53	AK023948
54	AK024118
55	AK024171
56	AK027294
57	AK033210
58	AK056098
59	AK056155
60	AK056988
61	AK058003
62	AK093543
63	AK093735
64	AK095147
65	AK098081
66	AK123072
67	AK123657
68	AK124307
69	AK124454
70	AK124939
71	AK126698
72	AK294004
73	AK307796
74	AL049437
75	AOC4P
76	AP000688.29
77	AP001631.9
78	APF
79	APOC1P1-3
80	APTR
81	AS Uchl1
82	ASAP1-IT1
83	ASBEL
84	ATB
85	ATP6V1G2-DDX39B
86	ATXN8OS
87	AX800134
88	Abhd11os
89	Alu lncRNAs
90	Arid2-IR
91	Asb3
92	BACE1-AS
93	BALR-6
94	BANCR
95	BC002811
96	BC003519
97	BC008363
98	BC012900
99	BC015134
100	BC016831
101	BC017743
102	BC020384
103	BC029135
104	BC030759
105	BC032469
106	BC037331
107	BC040204
108	BC040303
109	BC040587
110	BC041488
111	BC087858
112	BC088254
113	BCAR4
114	BCYRN1
115	BDNF-AS
116	BDNF-AS1
117	BGLT3
118	BLACAT1
119	BOK-AS1
120	BPESC1
121	BX118339
122	BX478947
123	BX647187
124	BX648207
125	BX649059
126	C15orf2
127	C1QTNF9B-AS1
128	C2dat1
129	C5T1
130	C6orf176-TV1
131	C6orf176-TV2
132	CADM1-AS1
133	CAHM
134	CAI2
135	CAR10
136	CARL
137	CASC11
138	CASC15
139	CASC2
140	CASC22
141	CASC8
142	CASC9
143	CAT104
144	CBR3-AS1
145	CCAL
146	CCAT1
147	CCAT2
148	CCDC26
149	CCEPR
150	CDKN2B-AS1
151	CDKN2B-AS10
152	CDKN2B-AS11
153	CDKN2B-AS12
154	CDKN2B-AS13
155	CDKN2B-AS2
156	CDKN2B-AS3
157	CDKN2B-AS4
158	CDKN2B-AS5
159	CDKN2B-AS6
160	CDKN2B-AS7
161	CDKN2B-AS8
162	CDKN2B-AS9
163	CEACAMP8
164	CECR3
165	CECR7
166	CERNA2
167	CHL1-AS2
168	CHRF
169	CILinc01
170	CILinc02
171	CK19
172	CLMAT3
173	CPS1-IT1
174	CR594506
175	CR615992
176	CR749831
177	CRNDE
178	CRNDE-h
179	CTB-89H12.4
180	CTBP1-AS
181	CTC-523E23.5
182	CTD-2246P4.1
183	CTD-2541M15
184	CTD-2574D22.4
185	CTD-2616J11.14
186	CTD903
187	CXCL1P1
188	CYP4B1-PS1
189	CYTOR
190	Chac2
191	Chaer
192	D16366
193	D4Z4
194	DANCR
195	DAOA-AS1
196	DBCCR1
197	DBET
198	DBH-AS1
199	DGCR5
200	DILC
201	DIRC3
202	DISC2
203	DLEU1
204	DLX6-AS1
205	DNM3OS
206	DPP10-AS1
207	DQ786227
208	DQ786243
209	DRAIC
210	DSCAM-AS1
211	DUXAP8
212	EBIC
213	EGFR-AS1
214	EGOT
215	ENSG00000196096
216	ENSG00000203325
217	ENSG00000206129
218	ENSG00000231185
219	ENSG00000233251
220	ENSG00000248176
221	ENSG00000249364
222	ENSG00000249772
223	ENSG00000250195
224	ENSG00000250608
225	ENSG00000254154
226	ENSG00000255471
227	ENSG00000256218
228	ENSG00000261777
229	ENSG00000264772
230	ENSMUST00000147869
231	ENST00000395084
232	ENST00000425785
233	ENST00000432431
234	ENST00000433673
235	ENST00000435885
236	ENST00000436681
237	ENST00000438347
238	ENST00000438399
239	ENST00000438550
240	ENST00000454271
241	ENST00000455309
242	ENST00000480739
243	ENST00000501583
244	ENST00000537266
245	EPB41L4A-AS1
246	EPB41L4A-AS2
247	ERICH1-AS1
248	ERL
249	ESCCAL-5
250	ESRG
251	EVI1
252	EWSAT1
253	FALEC
254	FAM212B-AS1
255	FAM215A
256	FAM30A
257	FAM3D-AS1
258	FAM66B
259	FAS-AS1
260	FENDRR
261	FER1L4
262	FEZF1-AS1
263	FGF10-AS1
264	FGF14-AS2
265	FGFR3-AS1
266	FLJ90757
267	FMR1-AS1
268	FMR5
269	FMR6
270	FOXC2-AS1
271	FOXCUT
272	FOXP4-AS1
273	FR0348383
274	FRLnc1
275	FTH1P3
276	FTX
277	GACAT3
278	GAPLINC
279	GAS5
280	GAS5-AS1
281	GAS6-AS1
282	GAS8-AS1
283	GATA6-AS1
284	GCASPC
285	GClnc1
286	GDNF-AS1
287	GFRα
288	GHET1
289	GHSROS
290	GIHCG
291	GNAS-AS1
292	GPC3-AS1
293	GSEC
294	GTF2IRD2P1
295	H1.3
296	H19
297	HA117
298	HAGLR
299	HAGLROS
300	HAR1
301	HAR1A
302	HAR1B
303	HCG11
304	HCP5
305	HEIH
306	HIF-2α
307	HIF1A-AS1
308	HIF1A-AS2
309	HIF2PUT
310	HIT
311	HLA-AS1
312	HMlincRNA717
313	HNF1A-AS1
314	HOTAIR
315	HOTAIRM1
316	HOTTIP
317	HOXA-AS2
318	HOXA-AS3
319	HOXA11-AS
320	HOXB-AS3
321	HOXC-AS1
322	HTT-AS
323	HTTAS_v1
324	HULC
325	HYMAI
326	ICAM-1
327	ICR
328	IFNG-AS1
329	IGF2-AS
330	IGKV
331	IPW
332	IRAIN
333	JPX
334	KCNQ1DN
335	KCNQ1OT1
336	KIAA0087
337	KRAS1P
338	KRT18P55
339	KRT7-AS
340	Kcna2
341	Kcna2 antisense RNA
342	LA16c-313D11.11
343	LALR
344	LCAL1
345	LCAL6
346	LEF1-AS1
347	LEIGC
348	LET
349	LINC-ROR
350	LINC00032
351	LINC00052
352	LINC00115
353	LINC00160
354	LINC00161
355	LINC00237
356	LINC00261
357	LINC00271
358	LINC00299
359	LINC00312
360	LINC00313
361	LINC00323
362	LINC00336
363	LINC00339
364	LINC00342
365	LINC00346
366	LINC00426
367	LINC00460
368	LINC00467
369	LINC00472
370	LINC00473
371	LINC00511
372	LINC00520
373	LINC00538
374	LINC00582
375	LINC00601
376	LINC00628
377	LINC00629
378	LINC00635
379	LINC00636
380	LINC00667
381	LINC00668
382	LINC00673
383	LINC00675
384	LINC00850
385	LINC00887
386	LINC00917
387	LINC00929
388	LINC00963
389	LINC00974
390	LINC00982
391	LINC00993
392	LINC01016
393	LINC01018
394	LINC01020
395	LINC01080
396	LINC01089
397	LINC01133
398	LINC01138
399	LINC01139
400	LINC01158
401	LINC01198
402	LINC01204
403	LINC01207
404	LINC01233
405	LINC01234
406	LINC01262
407	LINC01296
408	LINC01315
409	LINC01370
410	LINC01405
411	LINC01419
412	LINC01507
413	LINC01538
414	LINC01616
415	LINC01617
416	LINC01721
417	LINC01762
418	LINC01798
419	LINC01828
420	LINC01852
421	LINC02384
422	LINC0949
423	LINCMD1
424	LINP1
425	LIPCAR
426	LK4P2
427	LNC00964-3
428	LOC100130476
429	LOC100132354
430	LOC100287225
431	LOC100505976
432	LOC100507661
433	LOC101926975
434	LOC102723552
435	LOC149086
436	LOC152578
437	LOC283177
438	LOC283663
439	LOC284100
440	LOC285194
441	LOC338651
442	LOC389023
443	LOC389332
444	LOC389641
445	LOC391533
446	LOC400891
447	LOC401317
448	LOC440905
449	LOC554202
450	LOC572558
451	LOC728228
452	LOC728606
453	LOC729966
454	LOWEG
455	LOXL1-AS1
456	LRRC75A-AS1
457	LSINCT5
458	LUADT1
459	LUCAT1
460	LUNAR1
461	Llme23
462	Lnc-UTS2D-1:1
463	LncPPAR未
464	LncRNA-LALR1
465	Lnc_bc060912
466	MAGI1-IT1
467	MALAT1
468	MALAT2
469	MAP3K14
470	MAP3K20-AS1
471	MAPKAPK5-AS1
472	MAPT-AS1
473	MCHR2-AS1
474	MDC1-AS1
475	MEG3
476	MEG8
477	MELOE
478	MESTIT1
479	MFI2
480	MGAT3-AS1
481	MHRT
482	MIAT
483	MIF-AS1
484	MINA
485	MINCR
486	MIR100HG
487	MIR132
488	MIR155HG
489	MIR17HG
490	MIR2052HG
491	MIR22HG
492	MIR31HG
493	MIR4435-2HG
494	MIR503HG
495	MIR7-3HG
496	MIR99AHG
497	MRAK052686
498	MRUL
499	MSNP1AS
500	MT1DP
501	MVIH
502	MYCNUT
503	NALT1
504	NAMA
505	NBAT1
506	NBR2
507	NCRUPAR
508	NDM29
509	NEAT1
510	NEAT1_2
511	NEXN-AS1
512	NKILA
513	NONHSAG011351
514	NONHSAG051968
515	NONHSAT037832
516	NONHSAT040387
517	NONHSAT041499
518	NONHSAT076747
519	NONHSAT089447
520	NONHSAT098586
521	NONHSAT104436
522	NONHSAT122730
523	NONHSAT123350
524	NONHSAT125629
525	NORAD
526	NPPA-AS1
527	NPTN-IT1
528	NRIR
529	NRON
530	NR_001284
531	NR_002712
532	NR_003573
533	NR_024118
534	NR_026689
535	NUTF2P3
536	OR3A4
537	OTTHUMT00000387022
538	OVAAL
539	P2RX7-V3
540	PACERR
541	PAN
542	PANDAR
543	PAUPAR
544	PAX8-AS1
545	PCA3
546	PCAT1
547	PCAT14
548	PCAT18
549	PCAT2
550	PCAT29
551	PCAT5
552	PCAT6
553	PCATs
554	PCBP2-OT1
555	PCGEM1
556	PCNA-AS1
557	PCNCR1
558	PDIA3F
559	PDZRN3-AS1
560	PICSAR
561	PINK1-AS
562	PISRT1
563	PMS2L2
564	POIR
565	POU6F2-AS2
566	PRNCR1
567	PRR26
568	PSORS1C3
569	PTCSC1
570	PTCSC2
571	PTCSC3
572	PTENP1
573	PTENpg1
574	PTPRD-AS1
575	PTPRG-AS1
576	PVT1
577	Pex11b
578	Ppp1r1b
579	Ppp3ca
580	R05532
581	RAMP2-AS1
582	RASSF1-AS1
583	RBM5-AS1/LUST
584	RBMY2FP
585	RCCRT1
586	RERT
587	REST/CoREST-regulated lncRNAs
588	RGMB-AS1
589	RMEL3
590	RMRP
591	RMST
592	RN7SK
593	RN7SL1
594	RNA polymerase III-dependent lncRNAs
595	RNA-a
596	RNCR3
597	RNase MRP
598	RP1-13P20.6
599	RP1-179N16.3
600	RP1-223E5.4
601	RP1-90G24.10
602	RP11-1149O23.2
603	RP11-119F7.4
604	RP11-128A17.1
605	RP11-140I24
606	RP11-150O12.3
607	RP11-160H22.5
608	RP11-169D4.1
609	RP11-181G12.2
610	RP11-248E9.5
611	RP11-254I22.1
612	RP11-284N8.3.1
613	RP11-296A18.3
614	RP11-307C12.11
615	RP11-325I22.2
616	RP11-344E13.3
617	RP11-359E19.2
618	RP11-363G2.4
619	RP11-38F22.1
620	RP11-395G23.3
621	RP11-397D12.4
622	RP11-434D9.1
623	RP11-445H22.4
624	RP11-456D7.1
625	RP11-457M11.2
626	RP11-462C24.1
627	RP11-473L15.2
628	RP11-501O2
629	RP11-523H24.3
630	RP11-567G11.1
631	RP11-57P19.1
632	RP11-600K151
633	RP11-702B10.1
634	RP11-789C1.1
635	RP11-80H5.7
636	RP11-838N2.4
637	RP11-89K21
638	RP1130-1
639	RP4-583P15.10
640	RP4-620F22.3
641	RP4-639J15.1
642	RP4-799P18.3
643	RP5-1014O16.1
644	RP5-833A20.1
645	RP5-843L14.1
646	RPKG1-AS1
647	RPLP0P2
648	RSU1P2
649	RUNX1-IT1
650	RUNXOR
651	SAMMSON
652	SARCC
653	SBF2-AS1
654	SCAANT1-AS
655	SCHLAP1
656	SGO1-AS1
657	SLC25A25-AS1
658	SLC26A4-AS1
659	SLC7A2-IT1A/B
660	SMAD1-AS1
661	SMIM2-IT1
662	SNAR
663	SNHG1
664	SNHG11
665	SNHG12
666	SNHG14
667	SNHG15
668	SNHG16
669	SNHG18
670	SNHG20
671	SNHG3
672	SNHG4
673	SNHG5
674	SNHG6
675	SNHG7
676	SOCS2-AS1
677	SOX2-OT
678	SPRY4-IT1
679	SRA
680	ST8SIA6-AS1
681	STXBP5-AS1
682	SUMO1P3
683	SUZ12P1
684	Sp5
685	T-ALL-R-LncR1
686	T-UCRs
687	TARID
688	TC0100223
689	TC0101441
690	TC0101686
691	TCL6
692	TCONS_00003876
693	TCONS_00018278
694	TCONS_00026102
695	TCONS_00032546
696	TCONS_00068220
697	TCONS_l2_00001418
698	TCONS_l2_00008237
699	TCONS_l2_00011130
700	TCONS_l2_00013175
701	TCONS_l2_00014794
702	TCONS_l2_00022611
703	TCONS_l2_00022670
704	TDRG1
705	TERC
706	THRIL
707	TINCR
708	TMEVPG1
709	TMSB4
710	TP73-AS1
711	TPT1-AS1
712	TRAF3IP2-AS1
713	TRIM52-AS1
714	TRPM2-AS
715	TSIX
716	TSLC1-AS1
717	TTTY7
718	TUC339
719	TUG1
720	TUNAR
721	TUSC7
722	TUSC8
723	U1 spliceosomal lncRNA
724	U79277
725	UBE3A-ATS
726	UCA1
727	UCHL1-AS1
728	UFC1
729	UHRF1
730	UNMIBC
731	UPAT
732	URHC
733	Unigene56159
734	VTRNA2-1
735	WNT4
736	WRAP53
737	WT1-AS
738	X91348
739	XIST
740	XLOC_000620
741	XLOC_001711
742	XLOC_004122
743	XLOC_004562
744	XLOC_005912
745	XLOC_010235
746	XLOC_010967
747	XLOC_011402
748	XLOC_014172
749	XLOC_014388
750	XLOC_l2_010636
751	XR_250621.1
752	Z38
753	ZEB2-AS1
754	ZFAS1
755	ZFAT-AS1
756	ZMAT1
757	ZNF300P1
758	ZNF582-AS1
759	ZNF674-AS1
760	ZNRD1-AS1
761	ZXF2
762	anti-NOS2A
763	linc-223
764	linc-ITGB1
765	linc-PXN-1
766	linc-cdh4-2
767	lincRNA-BBOX1-2
768	lincRNA-TSPAN8
769	lincRNA-p21
770	lincRNA-uc003opf.1
771	lincRNA1611
772	lnc-AL355149.1-1
773	lnc-CC3
774	lnc-FRG2C-3
775	lnc-HOXC4-3:1
776	lnc-LAMC2-1:1
777	lnc-LCE5A-1
778	lnc-LIN54-1
779	lnc-MBL2-4:3
780	lnc-MX1-1
781	lnc-NKX2-3-1
782	lnc-RTN4R-1
783	lnc-SCA7
784	lnc-STXBP5-1
785	lnc-TEAD4-1:1
786	lnc-USP50-2
787	lnc-ZNF180-2
788	lnc-ZNF354A-1
789	lnc-ZNF674-1
790	lnc-β-Catm
791	lnc13
792	lncARSR
793	lncCAMTA1
794	lncRNA-422
795	lncRNA-AK058003
796	lncRNA-ATB
797	lncRNA-CD244
798	lncRNA-CIR
799	lncRNA-DLEU1
800	lncRNA-FER1L4
801	lncRNA-HIF2PUT
802	lncRNA-Hh
803	lncRNA-MVIH
804	lncRNA-n336928
805	lncTCF7
806	n336161
807	n336934
808	n340599
809	n375709
810	numb
811	uc.167
812	uc.283-plus
813	uc.338
814	uc.343
815	uc.345
816	uc.388
817	uc.48+
818	uc.63
819	uc.77
820	uc001ncr
821	uc002yug.2
822	uc003wbd
823	uc003yqb.1
824	uc004afb.1
825	uc004cov.4
826	uc009yby.1
827	uc022bqu.1
828	ucoo2kmd.1
